# Supplementary material for: The Evolution of Body Size, Antennal Size and Host Use in Parasitoid Wasps (Hymenoptera: Chalcidoidea): A Phylogenetic Comparative Analysis
Source: PLoS One. 2013 Oct 14;8(10):e78297. doi: 10.1371/journal.pone.0078297 (PMC3818564; doi:10.1371/journal.pone.0078297)
Supplement: Table S1 — Chalcidoid morphological and ecological data. (XLSX) [file pone.0078297.s001.xlsx]

## Sheet: Sheet1
Species	Body Length (mm)	Antennal area (mm2)	Number of host species	Number of host orders	Number of associated plant genera	Habit	Egg parasitoid	Sternorrhyncha	Other Hemiptera	Diptera	Lepidoptera	Coleoptera	Hymenoptera
Acanthochalcis_nigricans	9.64516	0.458	2	1	3	Specialist	0	0	0	0	0	1	0
Acerophagus_coccois	0.612857	0.003	9	1	2	Generalist	0	1	0	0	0	0	0
Acerophagus_notativentris	1.05217	0.011	9	1	2	Specialist	0	1	0	0	0	0	0
Anagrus_epos	0.512367	0.008	24	2	8	Generalist	1	1	1	0	1	0	0
Anagrus_optabilis	0.648485	0.013	16	3	4	Generalist	1	0	1	1	1	0	0
Anagyrus_agraensis	1.45574	0.072	9	1	14	Specialist	0	1	0	0	0	0	0
Anagyrus_dactylopii	1.19853	0.037	21	1	16	Generalist	0	1	0	0	0	0	0
Anagyrus_kamali	1.35018	0.039	13	1	20	Generalist	0	1	0	0	0	0	0
Anagyrus_pseudococci	1.59057	0.034	34	1	17	Generalist	0	1	0	0	0	0	0
Anaphes_iole	0.800664	0.016	21	2	7	Generalist	1	0	1	0	0	1	0
Anastatus_tenuipes	3.37143	0.117	5	1	1	Generalist	1	0	0	0	0	0	0
Aphelinus_albipodus	1.0251	0.01	19	1	15	Generalist	0	1	0	0	0	0	0
Aphelinus_asychis	1.7819	0.018	57	2	26	Generalist	0	1	0	1	0	0	0
Aphelinus_mali	1.26582	0.013	36	2	4	Generalist	0	1	0	0	1	0	0
Aphelinus_varipes	1.08205	0.008	23	2	16	Generalist	0	1	0	0	0	0	1
Aphytis_lingnanensis	0.722441	0.005	40	1	22	Generalist	0	1	0	0	0	0	0
Aphytis_melinus	0.804945	0.007	24	1	24	Generalist	0	1	0	0	0	0	0
Apocrypta_robusta	2.61818	0.075	0	0	1	Nonparasite	0	0	0	0	0	0	0
Aprostocetus_minutus	1.51316	0.024	37	3	3	Generalist	1	1	0	0	0	1	0
Aprostocetus_plesispae	1.34727	0.029	1	1	1	Specialist	1	0	0	0	0	1	0
Aulogymnus_skianeuros	2.05319	0.058	10	1	2	Generalist	0	0	0	0	0	0	1
Blastophaga_psenes	1.69909	0.028	0	0	1	Nonparasite	0	0	0	0	0	0	0
Brachymeria_euploeae	4.25503	0.21	66	2	6	Generalist	0	0	0	0	1	0	1
Brachymeria_tibialis	6.44737	0.334	95	3	17	Generalist	0	0	0	1	1	0	1
Cales_noacki	0.460909	0.004	23	2	14	Generalist	1	1	0	0	1	0	0
Calosota_aestivalis	5.20155	0.094	15	2	7	Generalist	0	0	0	0	0	1	1
Cecidostiba_fungosa	3.10776	0.065	22	1	1	Generalist	0	0	0	0	0	0	1
Ceratosolen_arabicus	1.66773	0.034	0	0	1	Nonparasite	0	0	0	0	0	0	0
Ceratosolen_flabellatus	1.85614	0.053	0	0	0	Nonparasite	0	0	0	0	0	0	0
Cheiloneurus_nigrescens	1.91724	0.039	6	2	3	Generalist	0	1	0	1	0	0	0
Chrysocharis_oscinidis	1.01769	0.008	43	2	49	Generalist	0	0	0	1	0	0	1
Chrysocharis_prodice	1.67063	0.023	63	2	8	Generalist	0	0	0	1	1	0	0
Cirrospilus_neotropicus	1.19562	0.013	1	1	1	Specialist	0	0	0	0	1	0	0
Cirrospilus_vittatus	1.35268	0.02	216	5	60	Generalist	0	1	0	1	1	1	1
Closterocerus_ruforum	1.13187	0.008	13	1	1	Generalist	1	0	0	0	0	0	1
Closterocerus_trifasciatus	2.2	0.025	133	4	43	Generalist	0	0	0	1	1	1	1
Coccobius_fulvus	0.899497	0.01	8	1	2	Generalist	0	1	0	0	0	0	0
Coccophagus_lycimnia	0.884091	0.006	139	1	52	Generalist	0	1	0	0	0	0	0
Coccophagus_semicircularis	1.25819	0.019	9	1	4	Specialist	0	1	0	0	0	0	0
Comperiella_bifasciata	0.992908	0.018	38	1	20	Generalist	0	1	0	0	0	0	0
Conura_amoena	5.4902	0.361	7	1	1	Specialist	0	0	0	0	1	0	0
Conura_side	4.52101	0.151	70	3	11	Generalist	0	0	0	1	1	1	0
Copidosoma_floridanum	1.02389	0.014	46	2	13	Generalist	0	0	1	0	1	0	0
Cyrtogaster_vulgaris	2.17015	0.035	38	5	38	Generalist	0	1	0	1	1	1	1
Elasmus_polistis	2.75258	0.059	10	1	1	Generalist	0	0	0	0	0	0	1
Encarsia_formosa	0.588235	0.009	27	1	58	Generalist	0	1	1	0	0	0	0
Encarsia_guadeloupae	0.538235	0.007	6	1	12	Specialist	0	1	0	0	0	0	0
Encarsia_inaron	0.580579	0.007	39	2	30	Generalist	0	1	0	0	1	0	0
Encarsia_luteola	0.492982	0.009	19	1	19	Generalist	0	1	0	0	0	0	0
Encarsia_nigricephala	0.479241	0.006	15	1	22	Generalist	0	1	0	0	0	0	0
Encarsia_pergandiella	0.609272	0.007	35	2	44	Generalist	0	1	0	0	0	0	1
Entedon_thomsonianus	5.72917	0.121	4	1	3	Generalist	1	0	0	0	0	1	0
Entedononecremnus_krauteri	1.08424	0.021	2	1	2	Specialist	0	1	0	0	0	0	0
Epiclerus_nomocerus	1.74841	0.032	3	1	2	Specialist	0	0	0	1	0	0	0
Eretmocerus_debachi	0.788754	0.014	1	1	7	Specialist	0	1	0	0	0	0	0
Eretmocerus_haldemani	0.598077	0.005	10	1	11	Generalist	0	1	0	0	0	0	0
Eulophus_pennicornis	2.25611	0.048	30	3	5	Generalist	0	0	0	1	1	0	1
Eupelmus_orientalis	3.34706	0.093	15	2	5	Generalist	0	0	0	0	1	1	0
Eupelmus_urozonus	2.91257	0.053	224	4	44	Generalist	0	0	0	1	1	1	1
Euplectrus_walteri	1.80935	0.019	5	1	0	Specialist	0	0	0	0	1	0	0
Eupristina_verticillata	1.35422	0.026	0	0	1	Nonparasite	0	0	0	0	0	0	0
Euryischomyia_flavithorax	0.869565	0.009	2	1	3	Specialist	0	1	0	0	0	0	0
Eurytoma_brunniventris	2.50515	0.062	76	1	2	Generalist	0	0	0	0	0	0	1
Gonatocerus_ashmeadi	1.42675	0.045	9	1	16	Specialist	1	0	1	0	0	0	0
Gonatocerus_morrilli	1.72148	0.081	8	2	7	Generalist	1	0	1	0	0	0	0
Halticoptera_laevigata	3.18719	0.061	4	1	4	Specialist	0	0	0	1	0	0	0
Halticoptera_rosae	3.87671	0.269	2	1	1	Specialist	1	0	0	1	0	0	0
Horismenus_butcheri	2.66875	0.033	2	1	1	Specialist	0	0	0	0	0	1	0
Horismenus_missouriensis	2.10765	0.027	13	3	3	Generalist	0	0	0	0	1	1	1
Idioporus_affinis	1.2362	0.017	1	1	2	Specialist	0	1	0	0	0	0	0
Leptomastidea_abnormis	1.01389	0.016	27	1	17	Generalist	0	1	0	0	0	0	0
Leucospis_affinis	12.2642	0.928	23	2	2	Generalist	0	0	0	0	1	0	1
Leucospis_dorsigera	12.2623	1.854	21	2	8	Generalist	0	0	0	0	0	1	1
Leucospis_gigas	12.1613	1.436	15	1	1	Generalist	0	0	0	0	0	0	1
Marietta_carnesi	0.521616	0.003	40	2	6	Generalist	0	1	0	0	0	0	1
Megaphragma_mymaripenne	0.270108	0.0009	4	1	1	Specialist	1	0	0	0	0	0	0
Megastigmus_bipunctatus	2.92748	0.064	2	1	2	Generalist	0	0	0	0	1	0	0
Megastigmus_dorsalis	3.47802	0.081	49	1	2	Generalist	0	0	0	0	0	0	1
Megastigmus_pistaciae	4.55339	0.124	0	0	1	Nonparasite	0	0	0	0	0	0	0
Megastigmus_stigmatizans	7.04216	0.401	14	1	1	Generalist	0	0	0	0	0	0	1
Megastigmus_wachtii	3.33125	0.103	0	0	1	Nonparasite	0	0	0	0	0	0	0
Metaphycus_alberti	0.868266	0.015	5	1	3	Specialist	0	1	0	0	0	0	0
Metaphycus_anneckei	1.38215	0.034	6	1	9	Specialist	0	1	0	0	0	0	0
Metaphycus_flavus	0.813067	0.01	61	2	16	Generalist	0	1	0	0	0	0	1
Metaphycus_hageni	1.636	0.043	1	1	3	Specialist	0	1	0	0	0	0	0
Metaphycus_helvolus	0.712758	0.008	42	1	12	Generalist	0	1	0	0	0	0	0
Metaphycus_lounsburyi	0.860127	0.016	15	2	9	Generalist	0	1	0	0	0	0	1
Monodontomerus_aeneus	3.86924	0.159	52	2	0	Generalist	0	0	0	0	1	0	1
Monodontomerus_obscurus	4.41149	0.14	34	4	7	Generalist	0	0	0	1	1	1	1
Moranila_californica	1.75504	0.048	19	2	7	Generalist	1	1	0	0	0	0	0
Nasonia_vitripennis	1.49733	0.021	113	9	2	Generalist	0	1	0	1	1	1	1
Obeza_floridana	4.84269	0.262	1	1	1	Specialist	0	0	0	0	0	0	1
Oodera_formosa	4.87822	0.081	7	1	1	Generalist	0	0	0	0	0	1	0
Orasema_viridis	3.48144	0.139	2	1	0	Specialist	0	0	0	0	0	0	1
Pachyneuron_aphidis	1.80216	0.042	95	5	55	Generalist	0	1	0	1	1	1	1
Perilampus_aeneus	3.48525	0.171	5	3	2	Generalist	0	0	0	0	1	1	1
Perilampus_hyalinus	4.60519	0.217	66	6	1	Generalist	0	0	0	1	1	1	1
Philotrypesis_caricae	2.77484	0.028	1	1	1	Specialist	0	0	0	0	0	0	1
Plagiomerus_diaspidis	0.893817	0.009	6	1	1	Specialist	0	1	0	0	0	0	0
Pleistodontes_addicotti	3.44764	0.055	0	0	1	Nonparasite	0	0	0	0	0	0	0
Pnigalio_minio	2.54756	0.065	73	4	19	Generalist	0	0	0	1	1	1	1
Pnigalio_soemius	1.77444	0.034	130	4	62	Generalist	0	0	0	1	1	1	1
Podagrion_pachymerum	4.14124	0.172	3	1	0	Specialist	1	0	0	0	0	0	0
Podagrionella_lichtensteini	2.16132	0.037	1	1	3	Specialist	1	0	0	0	0	0	0
Prestwichia_aquatica	0.795937	0.005	11	3	0	Generalist	1	0	1	0	0	1	0
Pteromalus_bedeguaris	4.14047	0.169	10	1	2	Specialist	0	0	0	0	0	0	1
Pteromalus_puparum	3.78092	0.146	85	5	11	Generalist	0	1	0	1	1	1	1
Risbecoma_capensis	2.75923	0.046	2	1	1	Specialist	0	0	0	0	0	1	0
Scutellista_caerulea	2.5518	0.09	28	1	17	Generalist	0	1	0	0	0	0	0
Seres_armipes	3.55544	0.06	0	0	1	Nonparasite	0	0	0	0	0	0	0
Spalangia_endius	4.40496	0.128	49	2	3	Generalist	0	0	0	1	1	0	0
Stilbula_cyniformis	4.91042	0.174	5	1	6	Specialist	0	0	0	0	0	0	1
Sycomacophila_montana	2.28695	0.033	0	0	1	Nonparasite	0	0	0	0	0	0	0
Sycophila_biguttata	3.62015	0.078	53	1	3	Generalist	0	0	0	0	0	0	1
Tetramesa_petiolata	3.81587	0.088	0	0	1	Nonparasite	0	0	0	0	0	0	0
Torymus_affinis	3.38122	0.085	10	1	1	Generalist	0	0	0	0	0	0	1
Torymus_auratus	3.64916	0.133	22	1	3	Generalist	0	0	0	0	0	0	1
Torymus_bedeguaris	2.84911	0.107	26	2	4	Generalist	0	0	0	1	0	0	1
Torymus_flavipes	3.14657	0.127	37	2	8	Generalist	0	0	0	1	0	0	1
Trechnites_insidiosus	0.956411	0.012	6	1	2	Specialist	0	1	0	0	0	0	0
Trichogramma_platneri	0.515966	0.003	29	2	13	Generalist	1	0	0	0	1	0	0
Trichogramma_pretiosum	0.816615	0.02	133	4	59	Generalist	1	0	1	0	1	1	0
Trichogrammatoidea_bactrae	0.396363	0.001	41	2	11	Generalist	1	0	0	1	1	0	0
Trichospilus_diatraeae	1.38424	0.017	35	2	7	Generalist	0	0	0	0	1	0	0
Trigonura_californica	7.8636	0.899	2	1	1	Specialist	0	0	0	0	0	1	0
Zagrammosoma_multilineatum	2.46841	0.078	33	4	9	Generalist	0	0	0	1	1	1	1
